# Supplementary material for: Endogenous Retroviral–K Envelope Is a Novel Tumor Antigen and Prognostic Indicator of Renal Cell Carcinoma
Source: Front Oncol. 2021 Apr 22;11:657187. doi: 10.3389/fonc.2021.657187 (PMC8100683; doi:10.3389/fonc.2021.657187)
Supplement: Supplementary Table 1 — Clinical-pathological parameters of the RCC cohort. This table summarizes the main pathological as well as the clinical characteristics of the analyzed renal cell tumors. Left column represents the histological subtypes, pN-stage, pM-stage, pT-stage, lymphovascular invasion, blood vessel invasion, WHO/ISUP grading, gender, patient age and available survival follow-up data of patients; middle column represents the actual number of available tumors or the number of available patients for follow-up survival data and the median potential follow-up time in months; and to the right the percentage of analyzed tumors compared to the total available tumors and patients available for follow-up of survival data. [file Table_1.xlsx]

## Sheet: Sheet1
Supplemental table 1. Clinico-pathological parameters of the analysed renal cell carcinoma cohort
RCC-Cohort [n=374]: (100 %)	n	%
Total number	374	100
Histological subtype
Clear cell (with sarcomatoid features)	296 (8)	79.14
Papillary	45	12.03
Chromophobe	27	7.21
Others	6	1.60
pN-Stage
pN0	68	28.57
pN1	4	1.68
pN2	4	1.68
pNX	162	68.07
Not available	136
pM-Stage
M1	21	12.14
MX	152	87.86
Not available	201
pT-Stage
pT1	234	63.93
pT2	40	10.93
pT3	91	24.86
pT4	1	0.27
Not available	8
Lymphovascular Invasion (L)
L0	207	95.39
L1	10	4.61
Not available	157
Blood Vessel Invasion (V)
V0	172	74.46
V1	35	15.15
V2	24	10.39
Not available	143
WHO/ISUP-Grading
G1	44	11.80
G2	246	65.95
G3	83	22.25
Not available	1
Gender
Female	136	36.66
Male	235	63.34
Not available	3
Age (a)
Median	65.5
Min.	23
Max.	92
Follow-up data availability for survival
Available (number of patients)	314	84.0%
Not available (number of patients)	60	16.0%
Median potential follow-up time (months [min./max])	65.5 [0-196]
