# Supplementary material for: Endogenous Retroviral–K Envelope Is a Novel Tumor Antigen and Prognostic Indicator of Renal Cell Carcinoma
Source: Front Oncol. 2021 Apr 22;11:657187. doi: 10.3389/fonc.2021.657187 (PMC8100683; doi:10.3389/fonc.2021.657187)
Supplement: Supplementary Table 2 — Antigens of 15 ERV-K env members specific for the ERV-K env antibody used in this investigation. This table shows 15 different ERV-K env gene members with the antigen binding site specific for hybridization with the ERV-K env antibody used in this study. The first column shows the ERV-K env gene members localized at specific chromosomal regions; the second column shows the antibody binding site to the antigen which spans 32 amino acids; and the third column shows the gene accession number (access. nr). [file Table_2.xlsx]

## Sheet: Tabelle1
ERV-K / chromosome	Antigen: env amino acid sequence	access. nr.
K102_1q22	YLQDFSYQRSLKFRPKGKPCPKEIPKESKNTE	P61567.1
K50A_1q22	YLQDFSYQRSLKFRPKGKPCPKEIPKESKNTE	DQ112146.1
K107_5q33.3	YLQDFSYQRSLKFRPKGKPCPKEIPKESKNTE	AF164613.1
K108_7p22.1	YLQDFSYQRSLKFRPKGKPCPKEIPKESKNTE	Q69384.1
K109_6q14.1	YLQDFSYQRSLKFRPKGKPCPKEIPKESKNTE	Q9UKH3.1
K113_19p13.11	YLQDFSYQRSLKFRPKGKPCPKEIPKESKNTE	Q902F9.1
K115_8p23.1	YLQDFSYQRSLKFRPKGKPCPKEIPKESKNTE	Q902F8.1
K36_11q22.1	YLQDFSYQRSLKFRPKGKPCPKEIPKESKNTE	DQ112101
K41_12q14	YLQDFSYQRSLKFRPKGKPCPKEIPKESKNTE	DQ112140
K101_22q11.21	YLQDFPYQRSLKFRPKGKPCPKEIPKESKNTE	P61566.1
KC19_19q11	YLQDFSYQRSFKFRPKGKPCPKEIPKESKNTE	Y17833.1
K33_10p14	YLQDFSYQRSLKFRPKGKPCPKEIPKGSKNTE	DQ112100
K18_1q23.3	CLQDFSYQRSLKFRPKGKTCPKEIPKGSKNTE	O42043.2
K42_12q24.33	NLQDSSYQRSLKFRPKGKPCPKEIPKESKDPE	DQ112111
K103_10p12.2	YLQDFSYQRSLKFRPKGKPCPKEIPKESKNTE	AF164611.1
