# Supplementary material for: Endogenous Retroviral–K Envelope Is a Novel Tumor Antigen and Prognostic Indicator of Renal Cell Carcinoma
Source: Front Oncol. 2021 Apr 22;11:657187. doi: 10.3389/fonc.2021.657187 (PMC8100683; doi:10.3389/fonc.2021.657187)
Supplement: Supplementary Table 3 — IHC ERV-K env H-scores of RCC TMA (n= 374). This table shows all membrane staining and cytosolic staining H-scores (0-3 and H-score) as well as the combined H-scores according to the array and spot positions on the TMA. Also shown for each patient is the available follow-up survival data in months and DSS censor data (0= Disease specific death, 1= Censored) (not available= no number present). [file Table_3.xlsx]

## Sheet: Tabelle1
Array	Spot	Membrane staining					Cytosolic staining					Combined score	Followup in months	Disease Specific Survival Censor 0=Disease specific death 1=Censored
		0	1	2	3	H-Score	0	1	2	3	H-Score
I	1	80	10	10	0	30	0	30	60	10	180	210	16	1
I	3	0	30	30	40	210	0	60	30	10	150	360	13	1
I	4	0	30	40	30	200	50	30	10	10	80	280	1	1
I	5	0	30	40	30	200	50	30	20	0	70	270
I	6	0	20	40	40	220	60	40	0	0	40	260	67	1
I	7	70	20	10	0	40	0	40	60	0	160	200	24	0
I	8	10	40	40	10	150	40	40	20	0	80	230
I	9	80	10	10	0	30	0	30	40	30	200	230	66	1
I	10	0	40	30	30	190	40	40	20	0	80	270	94	1
I	11	0	20	40	40	220	30	30	40	0	110	330
I	13	0	40	40	20	180	30	30	40	0	110	290	15	1
I	14	0	40	40	20	180	70	20	10	0	40	220	65	1
I	15	0	30	40	30	200	60	20	20	0	60	260	35	1
I	16	0	40	40	20	180	50	40	10	0	60	240
I	17	50	30	20	0	70	20	40	40	0	120	190	55	0
I	19	0	20	30	50	230	70	20	10	0	40	270
I	20	0	10	30	60	250	70	30	0	0	30	280	139	1
I	21	0	10	10	80	270	90	5	5	0	15	285	90	1
I	22	70	20	10	0	40	10	30	40	20	170	210	74	0
I	23	0	40	40	20	180	20	40	40	0	120	300	75	1
I	24	10	40	30	10	130	70	20	10	0	40	170	14	1
I	26	0	20	40	40	220	50	40	10	0	60	280	49	1
I	27	0	20	20	60	240	85	10	5	0	20	260	12	1
I	28	0	20	30	50	230	60	30	10	0	50	280
I	29	80	10	10	0	30	10	30	40	20	170	200
I	30	80	10	10	0	30	0	20	40	40	220	250
I	31	40	40	20	0	80	10	20	50	20	180	260
I	32	0	20	40	40	220	60	20	20	0	60	280	80	1
I	33	0	20	40	40	220	90	5	5	0	15	235	76	1
I	34	0	10	50	40	230	80	10	10	0	30	260	85	1
I	36	0	10	20	70	260	80	10	10	0	30	290	0
I	37	70	30	0	0	30	20	60	20	0	100	130	12	1
I	38	40	30	30	0	90	30	40	30	0	100	190
I	39	40	30	20	0	70	20	30	50	0	130	200
I	40	0	50	40	10	160	30	50	20	0	90	250	62	1
I	41	80	20	0	0	20	0	50	50	0	150	170	38	1
I	42	90	10	0	0	10	0	20	70	10	190	200	47	1
I	43	10	30	50	10	160	90	10	0	0	10	170
I	44	30	40	30	0	100	20	40	40	0	120	220	76	1
I	45	0	40	50	10	170	60	30	10	0	50	220	47	1
I	48	0	30	60	10	180	80	10	10	0	30	210	73	1
I	49	0	50	40	10	160	80	10	10	0	30	190	85	1
I	50	0	40	40	20	180	90	10	0	0	10	190	26	1
I	51	0	40	30	30	190	80	20	0	0	20	210
I	52	95	5	0	0	5	0	0	50	50	250	255
I	53	0	50	50	0	150	20	70	10	0	90	240	86	1
I	54	90	10	0	0	10	0	20	40	40	220	230	83	1
I	55	0	40	30	30	190	10	40	40	10	150	340	63	1
I	56	0	20	60	20	200	90	10	0	0	10	210	1	1
I	57	0	10	30	60	250	80	15	5	0	25	275
I	58	0	10	40	50	240	90	5	5	0	15	255
I	59	50	40	10	0	60	0	50	50	0	150	210
I	60	95	5	0	0	5	10	60	30	0	120	125	60	1
II	2	0	30	40	30	200	70	20	10	0	40	240
II	6	60	30	10	0	50	0	30	50	20	190	240	76	1
II	7	0	40	30	30	190	80	10	10	0	30	220	99	1
II	8	30	30	30	10	120	50	40	10	0	60	180	71	1
II	9	0	20	40	40	220	90	10	0	0	10	230	107	1
II	10	70	20	10	0	40	0	30	50	20	190	230	2	0
II	12	90	10	0	0	10	0	30	60	10	180	190	24	1
II	13	0	40	30	30	190	80	10	10	0	30	220	24	1
II	14	0	30	30	40	210	80	10	10	0	30	240	104	1
II	15	0	30	30	40	210	50	20	30	0	80	290	84	1
II	17	20	40	30	10	130	50	40	10	0	60	190	71	1
II	18	10	50	30	10	140	50	40	10	0	60	200	25	1
II	19	10	50	30	10	140	40	30	30	0	90	230	25	1
II	20	0	50	20	30	180	40	30	30	0	90	270	94	1
II	21	0	50	20	30	180	60	20	20	0	60	240	1	0
II	23	0	40	30	30	190	80	10	10	0	30	220
II	24	10	40	30	20	160	70	20	10	0	40	200	53	0
II	28	90	10	0	0	10	0	30	70	0	170	180	23	1
II	29	40	40	10	10	90	20	60	20	0	100	190	23	1
II	30	0	20	40	40	220	80	10	10	0	30	250	84	1
II	31	80	10	10	0	30	0	10	50	40	230	260	68	1
II	32	40	40	20	0	80	30	40	30	0	100	180	54	1
II	33	0	20	40	40	220	90	10	0	0	10	230	3	1
II	34	0	40	40	20	180	70	20	10	0	40	220	103	1
II	35	20	50	30	0	110	70	20	10	0	40	150	34	1
II	36	0	20	30	50	230	80	10	10	0	30	260	26	1
II	37	0	20	50	30	210	70	20	10	0	40	250	78	1
II	39	0	40	50	10	170	60	20	20	0	60	230	25	1
II	40	0	20	40	40	220	80	10	10	0	30	250	25	1
II	41	60	20	20	0	60	10	40	40	10	150	210	25	1
II	43	50	40	10	0	60	10	50	40	0	130	190	7	0
II	44	0	20	40	40	220	50	30	20	0	70	290	65	1
II	45	0	40	40	20	180	90	10	0	0	10	190
II	46	0	40	50	10	170	70	20	10	0	40	210	77	1
II	47	50	40	10	0	60	0	20	40	40	220	280	104	1
II	49	30	40	30	0	100	10	30	60	0	150	250	6	0
II	50	0	50	50	0	150	50	30	20	0	70	220	22	1
II	53	0	70	30	0	130	70	20	10	0	40	170	82	1
II	56	60	30	10	0	50	0	40	50	10	170	220	90	1
II	58	20	40	40	0	120	80	10	10	0	30	150	20	1
II	60	0	40	40	20	180	40	40	20	0	80	260	132	1
III	1	50	40	10	0	60	10	40	40	10	150	210
III	2	0	30	30	40	210	30	40	30	0	100	310	89	0
III	3	70	30	0	0	30	0	20	40	40	220	250	41	1
III	4	30	20	20	30	150	0	50	40	10	160	310
III	5	0	20	70	10	190	70	20	10	0	40	230	7	0
III	6	70	20	10	0	40	0	20	40	40	220	260
III	7	10	50	20	20	150	20	40	30	10	130	280
III	8	0	30	40	30	200	30	30	30	10	120	320
III	9	0	20	30	50	230	80	10	10	0	30	260	97	0
III	10	80	10	10	0	30	0	30	30	40	210	240	59	1
III	11	30	40	20	10	110	10	60	30	0	120	230	39	1
III	12	0	10	50	40	230	70	20	10	0	40	270
III	15	70	20	10	0	40	10	40	40	10	150	190
III	16	0	20	40	40	220	80	10	10	0	30	250	103	1
III	17	0	10	30	60	250	80	10	10	0	30	280	36	1
III	19	0	20	40	40	220	70	10	20	0	50	270	36	1
III	20	0	30	40	30	200	80	10	10	0	30	230	2	0
III	21	0	10	30	60	250	10	20	50	20	180	430	59	1
III	22	0	10	40	50	240	80	10	10	0	30	270	34	1
III	23	0	10	40	50	240	50	30	20	0	70	310	64	1
III	24	0	0	30	70	270	90	10	0	0	10	280	34	1
III	25	40	30	30	0	90	10	50	40	0	130	220	64	1
III	27	0	30	30	40	210	70	20	10	0	40	250	13	0
III	29	0	10	50	40	230	80	10	10	0	30	260	103	1
III	30	0	30	50	20	190	70	10	20	0	50	240	80	1
III	31	0	10	20	70	260	80	10	10	0	30	290	50	1
III	32	0	10	20	70	260	70	20	10	0	40	300	51	1
III	33	10	30	50	10	160	10	30	50	10	160	320	31	1
III	34	0	20	60	20	200	20	30	20	30	160	360	38	1
III	35	0	0	30	70	270	80	10	10	0	30	300	59	0
III	37	0	30	60	10	180	50	30	20	0	70	250	38	1
III	38	0	10	20	70	260	70	20	10	0	40	300	97	1
III	39	0	0	20	80	280	70	20	10	0	40	320	33	0
III	41	20	40	40	0	120	10	40	40	10	150	270	16	0
III	42	0	30	30	40	210	20	40	30	10	130	340	72	1
III	44	10	40	40	10	150	60	20	20	0	60	210	53	1
III	45	0	40	30	30	190	50	30	10	10	80	270
III	46	0	20	30	50	230	70	20	10	0	40	270	14	0
III	47	0	10	60	30	220	70	20	10	0	40	260	28	0
III	48	0	10	40	50	240	60	30	10	0	50	290	52	1
III	50	0	30	60	10	180	50	30	20	0	70	250	4	0
III	51	0	20	50	30	210	70	20	10	0	40	250	51	1
III	52	0	10	50	40	230	80	10	10	0	30	260
III	53	0	10	50	40	230	80	10	10	0	30	260	111	1
III	54	0	20	40	40	220	70	20	10	0	40	260	1	0
III	56	50	40	10	0	60	10	30	60	0	150	210	11	0
III	57	30	40	30	0	100	20	40	40	0	120	220	79	1
III	58	0	40	50	10	170	70	20	10	0	40	210
III	59	0	40	40	20	180	20	40	40	0	120	300	102	0
III	60	0	0	30	70	270	0	0	10	90	290	560	127	1
IV	1	0	40	40	20	180	80	10	10	0	30	210	50	1
IV	2	60	30	10	0	50	10	20	30	40	200	250	111	1
IV	3	0	30	50	20	190	70	10	20	0	50	240	127	1
IV	4	40	30	30	0	90	10	40	40	10	150	240	70	1
IV	5	0	30	30	40	210	90	10	0	0	10	220	120	1
IV	6	90	10	0	0	10	0	20	40	40	220	230	9	1
IV	8	50	50	0	0	50	0	30	40	30	200	250	64	1
IV	9	0	60	30	10	150	70	20	10	0	40	190	103	1
IV	11	0	20	40	40	220	70	10	20	0	50	270
IV	12	70	20	10	0	40	10	30	40	20	170	210
IV	14	0	30	50	20	190	60	20	20	0	60	250	8	1
IV	15	0	30	40	30	200	70	20	10	0	40	240	23	0
IV	17	0	20	30	50	230	80	20	0	0	20	250	0
IV	18	0	20	30	50	230	60	20	20	0	60	290	3	1
IV	19	10	20	30	40	200	10	60	30	0	120	320	42	1
IV	20	0	10	30	60	250	80	10	10	0	30	280	65	0
IV	21	40	40	20	0	80	20	40	30	10	130	210	3	1
IV	22	40	50	10	0	70	0	30	40	30	200	270	1	1
IV	23	20	60	20	0	100	20	40	40	0	120	220	4	0
IV	24	0	10	20	70	260	80	10	10	0	30	290	111	1
IV	25	0	10	20	70	260	90	10	0	0	10	270
IV	26	0	20	30	50	230	70	20	10	0	40	270	95	1
IV	27	20	40	40	0	120	50	20	30	0	80	200	10	1
IV	30	0	30	40	30	200	70	20	10	0	40	240	125	1
IV	33	0	30	30	40	210	70	10	20	0	50	260	106	1
IV	34	40	30	30	0	90	50	20	30	0	80	170
IV	35	30	40	30	0	100	60	10	30	0	70	170	79	1
IV	36	80	10	10	0	30	0	0	50	50	250	280	12
IV	38	0	30	40	30	200	70	10	20	0	50	250	58	0
IV	40	80	20	0	0	20	0	30	40	30	200	220	12	0
IV	41	20	30	50	0	130	0	60	40	0	140	270	86	1
IV	42	0	20	50	30	210	70	20	10	0	40	250	112	0
IV	44	20	40	40	0	120	0	30	40	30	200	320	143	1
IV	45	60	30	10	0	50	0	20	40	40	220	270
IV	46	30	30	40	0	110	40	20	30	10	110	220	105	1
IV	47	10	40	40	10	150	60	20	20	0	60	210	72	1
IV	48	70	30	0	0	30	10	20	40	30	190	220	107	1
IV	49	40	30	30	0	90	10	40	40	10	150	240	53	1
IV	50	20	20	60	0	140	40	20	20	20	120	260	14	1
IV	51	30	40	30	0	100	40	40	20	0	80	180	15	0
IV	53	0	20	50	30	210	60	20	20	0	60	270	64	1
IV	54	0	60	30	10	150	90	10	0	0	10	160	122	1
IV	55	0	30	30	40	210	80	10	10	0	30	240	63	1
IV	56	0	10	30	60	250	60	20	20	0	60	310	70	1
IV	57	80	20	0	0	20	0	10	10	80	270	290	70	1
IV	58	0	50	20	30	180	60	20	20	0	60	240	139	1
IV	59	20	30	20	30	160	70	10	20	0	50	210	134	1
IV	60	0	40	40	20	180	80	10	10	0	30	210	113	1
V	1	0	40	50	10	170	70	20	10	0	40	210	32	0
V	2	0	30	40	30	200	80	10	10	0	30	230	23	1
V	3	40	40	20	0	80	20	30	40	10	140	220	97	0
V	4	0	10	30	60	250	60	30	10	0	50	300	60	1
V	5	20	30	50	0	130	20	50	30	0	110	240	56	1
V	7	0	50	40	10	160	80	10	10	0	30	190	46	1
V	8	0	40	40	20	180	80	10	10	0	30	210	128	1
V	9	0	30	40	30	200	80	10	10	0	30	230	54	1
V	10	0	40	50	10	170	70	20	10	0	40	210
V	11	0	10	50	40	230	90	10	0	0	10	240	57	1
V	12	0	30	60	10	180	70	20	10	0	40	220	57	1
V	13	0	50	40	10	160	60	20	20	0	60	220	9	0
V	14	30	40	30	0	100	10	50	40	0	130	230	9	1
V	15	10	70	20	0	110	30	50	20	0	90	200	18	1
V	16	10	50	40	0	130	20	50	30	0	110	240	114	0
V	17	20	40	50	0	140	50	10	40	0	90	230	55	1
V	18	0	30	40	30	200	80	10	10	0	30	230
V	19	30	60	10	0	80	40	50	10	0	70	150	109	1
V	20	20	60	20	0	100	20	50	30	0	110	210	5	0
V	21	0	20	40	40	220	10	90	0	0	90	310
V	22	0	20	40	40	220	60	20	20	0	60	280	78	1
V	23	80	20	0	0	20	0	10	30	60	250	270	94	0
V	24	30	40	30	0	100	20	40	40	0	120	220	77	1
V	25	20	40	30	10	130	50	30	20	0	70	200	139	1
V	26	0	40	50	10	170	50	30	20	0	70	240
V	27	10	70	20	0	110	30	50	20	0	90	200	76	1
V	29	20	30	40	10	140	10	60	30	0	120	260	119	1
V	30	0	20	60	20	200	70	20	10	0	40	240	64	1
V	31	40	40	20	0	80	0	70	20	10	140	220	148	1
V	32	10	20	40	30	190	90	10	0	0	10	200	7	0
V	33	0	20	40	40	220	70	10	20	0	50	270	74	1
V	34	20	40	40	0	120	10	30	60	0	150	270	26	1
V	35	10	40	50	0	140	30	40	30	0	100	240	35	1
V	36	0	30	30	40	210	80	10	10	0	30	240	11	1
V	37	0	70	30	0	130	30	40	30	0	100	230	100	0
V	38	0	50	40	10	160	10	80	10	0	100	260	73	1
V	39	0	20	70	10	190	40	10	50	0	110	300	78	1
V	40	0	60	35	5	145	90	10	0	0	10	155
V	41	0	10	60	30	220	80	20	0	0	20	240	72	1
V	42	10	60	20	10	130	20	80	0	0	80	210	72	1
V	43	0	10	40	50	240	80	10	10	0	30	270	72	1
V	44	0	10	40	50	240	70	20	10	0	40	280	100	1
V	45	0	10	40	50	240	70	20	10	0	40	280	104	1
V	46	70	30	0	0	30	0	20	80	0	180	210	7	0
V	47	60	30	10	0	50	10	30	60	0	150	200	11	1
V	48	10	50	40	0	130	5	70	25	0	120	250	134	1
V	49	10	20	30	40	200	10	60	30	0	120	320
V	50	0	20	40	40	220	60	20	20	0	60	280	79	1
V	51	50	30	20	0	70	0	30	60	0	150	220	68	1
V	52	30	50	20	0	90	0	30	60	10	180	270	47	1
V	53	10	60	30	0	120	80	10	10	0	30	150	10	0
V	54	20	60	20	0	100	30	30	40	0	110	210	142	1
V	55	50	40	10	0	60	0	30	60	10	180	240	79	1
V	56	0	60	30	10	150	60	30	10	0	50	200	18	0
V	57	0	20	70	10	190	40	40	20	0	80	270	86	0
V	59	0	30	50	20	190	30	30	40	0	110	300	165	1
V	60	0	0	30	70	270	40	60	0	0	60	330	61	1
VI	1	80	10	10	0	30	0	70	30	0	130	160	134	1
VI	2	0	50	40	10	160	70	20	10	0	40	200
VI	3	0	40	40	20	180	80	10	10	0	30	210	33	1
VI	5	30	40	30	0	100	20	60	20	0	100	200	2	1
VI	6	30	40	30	0	100	60	20	20	0	60	160	91	1
VI	7	70	20	10	0	40	0	80	20	0	120	160	3	1
VI	9	0	30	40	30	200	70	20	10	0	40	240	41	0
VI	10	10	40	50	0	140	0	60	40	0	140	280	120	1
VI	11	0	60	30	10	150	60	20	20	0	60	210	0
VI	12	0	30	40	30	200	70	20	10	0	40	240	143	1
VI	13	0	60	30	10	150	60	20	20	0	60	210	61	1
VI	14	10	60	20	10	130	10	80	10	0	100	230	84	1
VI	15	40	40	20	0	80	0	50	40	10	160	240	82	1
VI	16	0	80	20	0	120	70	20	10	0	40	160	158	0
VI	17	0	30	60	10	180	70	20	10	0	40	220	52	0
VI	18	0	80	20	0	120	60	20	20	0	60	180
VI	20	60	40	0	0	40	10	50	40	0	130	170	9	0
VI	21	10	30	60	0	150	0	80	20	0	120	270	91	1
VI	22	0	30	40	30	200	70	20	10	0	40	240	128	1
VI	23	0	30	40	30	200	70	20	10	0	40	240	124	1
VI	24	20	50	30	0	110	40	20	40	0	100	210	94	0
VI	25	0	30	40	30	200	80	10	10	0	30	230	146	1
VI	26	60	30	10	0	50	10	30	60	0	150	200	69	1
VI	27	0	30	60	10	180	80	10	10	0	30	210	68	1
VI	28	0	30	60	10	180	50	30	20	0	70	250	128	1
VI	29	0	30	30	40	210	70	20	10	0	40	250	11	1
VI	31	0	30	60	10	180	70	20	10	0	40	220	161	1
VI	32	0	30	60	10	180	80	10	10	0	30	210	5	1
VI	35	0	30	60	10	180	60	40	0	0	40	220	133	1
VI	38	80	20	0	0	20	0	10	30	60	250	270
VI	39	10	40	50	0	140	10	80	10	0	100	240	79	1
VI	40	0	20	60	20	200	80	10	10	0	30	230	70	1
VI	41	80	10	10	0	30	0	30	10	60	230	260	30	1
VI	42	10	40	40	10	150	60	20	20	0	60	210	51	1
VI	43	0	20	40	40	220	80	10	10	0	30	250	165	1
VI	44	0	20	60	20	200	70	20	10	0	40	240	43	1
VI	45	0	50	50	0	150	60	20	20	0	60	210	121	0
VI	46	50	40	10	0	60	0	60	40	0	140	200	155	1
VI	47	0	20	50	30	210	80	10	10	0	30	240	108	1
VI	48	0	20	50	30	210	60	30	10	0	50	260	109	1
VI	49	60	40	0	0	40	10	60	30	0	120	160	124	1
VI	53	0	20	40	40	220	80	10	10	0	30	250	96	1
VI	54	10	60	30	0	120	0	70	30	0	130	250	97	1
VI	56	80	10	10	0	30	0	80	20	0	120	150	7	1
VI	57	10	40	50	0	140	20	50	30	0	110	250	41	1
VI	58	0	20	50	30	210	80	10	10	0	30	240	171	1
VI	59	0	0	50	50	250	90	10	0	0	10	260	24	1
VI	60	0	70	30	0	130	50	30	20	0	70	200	36	0
VII	1	10	60	30	0	120	20	60	20	0	100	220	66	1
VII	2	0	50	20	30	180	90	10	0	0	10	190	66	1
VII	4	20	40	40	0	120	30	50	20	0	90	210
VII	5	0	30	50	20	190	60	30	10	0	50	240	41	1
VII	6	0	60	30	10	150	90	10	0	0	10	160	125	0
VII	7	0	60	30	10	150	80	10	10	0	30	180	72	0
VII	10	0	30	50	20	190	60	10	10	20	90	280
VII	12	10	70	20	0	110	90	10	0	0	10	120	108	1
VII	13	20	40	20	20	140	10	90	0	0	90	230
VII	14	80	10	10	0	30	0	10	80	10	200	230
VII	15	0	60	20	20	160	70	20	10	0	40	200	113	1
VII	16	10	30	40	20	170	50	10	40	0	90	260	38	1
VII	17	30	20	50	0	120	50	10	40	0	90	210	104	1
VII	18	10	60	30	0	120	80	10	10	0	30	150	123	1
VII	19	0	20	40	40	220	90	10	0	0	10	230	104	1
VII	21	20	30	40	10	140	70	20	10	0	40	180	68	0
VII	23	80	10	10	0	30	0	40	50	10	170	200	124	1
VII	24	0	50	40	10	160	80	10	10	0	30	190
VII	25	10	70	20	0	110	10	70	20	0	110	220	103	1
VII	26	80	10	10	0	30	0	10	80	0	170	200	3	0
VII	27	80	10	10	0	30	0	10	20	70	260	290	23	0
VII	28	20	60	20	0	100	50	40	10	0	60	160	196	1
VII	29	30	40	30	0	100	50	40	10	0	60	160
VII	30	10	80	10	0	100	80	10	10	0	30	130	175	0
VII	31	0	20	60	20	200	90	10	0	0	10	210	28	0
VII	32	0	20	60	20	200	90	10	0	0	10	210	126	1
VII	34	0	10	60	30	220	90	10	0	0	10	230
VII	35	0	20	40	40	220	90	10	0	0	10	230	117	0
VII	36	0	50	40	10	160	40	50	10	0	70	230	194	1
VII	37	10	50	40	0	130	40	20	40	0	100	230	125	1
VII	39	10	20	50	20	180	90	10	0	0	10	190	173	1
VII	40	30	50	20	0	90	70	20	10	0	40	130	33	1
VII	41	0	50	40	10	160	90	10	0	0	10	170	193	1
VII	42	0	40	40	20	180	80	10	10	0	30	210
VII	43	0	30	40	30	200	80	10	10	0	30	230	122	1
VII	44	10	50	40	0	130	70	20	10	0	40	170	24	0
VII	45	20	50	30	0	110	80	10	10	0	30	140	14	1
VII	47	10	50	40	0	130	70	20	10	0	40	170
VII	48	30	60	10	0	80	0	20	40	40	220	300	116	1
VII	49	0	10	60	30	220	90	10	0	0	10	230	139	1
VII	50	10	50	40	0	130	10	70	20	0	110	240		1
VII	51	0	40	40	20	180	70	20	10	0	40	220	7	0
VII	52	80	10	10	0	30	0	0	50	50	250	280
VII	53	40	40	20	0	80	10	40	50	0	140	220	2	0
VII	54	0	10	50	40	230	80	10	10	0	30	260	156	1
VII	55	0	10	50	40	230	80	10	10	0	30	260	80	1
VII	57	20	40	40	0	120	30	40	30	0	100	220	152	1
VII	58	30	40	30	0	100	80	10	10	0	30	130	122	1
VII	59	0	40	40	20	180	70	20	10	0	40	220	69	1
VII	60	10	70	20	0	110	70	20	10	0	40	150	88	0
VIII	2	60	30	10	0	50	10	70	20	0	110	160	11	0
VIII	4	70	20	10	0	40	0	30	60	10	180	220	59	0
VIII	7	0	30	50	20	190	70	30	0	0	30	220	63	1
VIII	8	0	30	40	30	200	70	20	10	0	40	240	79	1
VIII	9	0	30	40	30	200	70	20	10	0	40	240	142	1
VIII	10	70	20	10	0	40	10	60	30	0	120	160	20	1
VIII	11	0	20	60	20	200	80	10	10	0	30	230	21	1
VIII	12	80	10	10	0	30	10	40	50	0	140	170	57	0
VIII	13	0	40	50	10	170	60	20	20	0	60	230	33	0
VIII	14	0	20	60	20	200	80	10	10	0	30	230	58	1
VIII	15	90	10	0	0	10	0	70	30	0	130	140	40	1
VIII	16	0	10	50	40	230	90	10	0	0	10	240	32	0
VIII	17	90	10	0	0	10	0	70	30	0	130	140
VIII	18	0	40	50	10	170	35	45	20	0	85	255	26	1
VIII	21	0	20	40	40	220	70	10	20	0	50	270	46	0
VIII	22	0	40	50	10	170	70	10	20	0	50	220	125	1
VIII	23	40	40	20	0	80	20	60	20	0	100	180	8	1
VIII	24	80	20	0	0	20	0	80	20	0	120	140	61	1
VIII	25	0	10	50	40	230	90	10	0	0	10	240	59	1
VIII	26	0	60	40	0	140	20	80	0	0	80	220	153	1
VIII	27	0	50	40	10	160	70	20	10	0	40	200	125	1
VIII	28	30	50	20	0	90	20	50	30	0	110	200	145	1
VIII	29	90	10	0	0	10	0	60	40	0	140	150	68	1
VIII	30	40	50	10	0	70	30	50	20	0	90	160	58	0
VIII	31	0	10	40	50	240	80	10	10	0	30	270	90	1
VIII	32	0	20	50	30	210	90	10	0	0	10	220	87	1
VIII	33	0	10	60	30	220	80	10	10	0	30	250	122	1
